# Supplementary material for: Non-Invasive Paraclinical Diagnosis of Hepatocutaneous Syndrome in a Dog
Source: Life (Basel). 2024 Jul 8;14(7):853. doi: 10.3390/life14070853 (PMC11277621; doi:10.3390/life14070853)
Supplement: Supplementary file 1 [file life-14-00853-s001.zip]

Archive with 5 entries (5 files):
- Figure S1 Complete blood count of the patient.jpeg
- Figure S2. Biochemistry serum analyses of the patient.jpeg
- Figure S3 Spleen- hyperechoic marginal areas (linear transducer).jpg
- Figure S4. Stomach- hyperreflective structure with a posterior acoustic shadowing (microconvex transducer).jpg
- Figure S5-Kidney- hyperechoic cortical foci (linear transducer).jpg
